# Supplementary material for: What Contributes to the Minimum Inhibitory Concentration? Beyond β-Lactamase Gene Detection in Klebsiella pneumoniae
Source: J Infect Dis. 2024 Apr 24;230(4):e777–88. doi: 10.1093/infdis/jiae204 (PMC11481488; doi:10.1093/infdis/jiae204)
Supplement: jiae204_Supplementary_Data [file jiae204_supplementary_data.zip]

Archive with 11 entries (11 files):
- Supplemental Data-Methods.docx
- Supplementary Figure 1 720 dpi.tiff
- Supplementary Figure 1 Legend.docx
- Supplementary Figure 2 720 dpi.tiff
- Supplementary Figure 2 Legend.docx
- Supplementary Figure 3 720 dpi.tiff
- Supplementary Figure 3 Legend.docx
- Supplementary Table 1.docx
- Supplementary Table 2.docx
- Supplementary Table 3.docx
- Supplementary Table 4.docx
